# Supplementary material for: Quantifying the ecological carrying capacity of grasslands in Inner Mongolia
Source: PLoS One. 2023 Nov 22;18(11):e0291381. doi: 10.1371/journal.pone.0291381 (PMC10664909; doi:10.1371/journal.pone.0291381)
Supplement: S1 File — (ZIP) [file pone.0291381.s003.zip]

Archive with 80 entries (72 files):
- average_87_15/
- average_87_15/anppes/
- average_87_15/anppes/dblbnd.adf
- average_87_15/anppes/hdr.adf
- average_87_15/anppes/metadata.xml
- average_87_15/anppes/prj.adf
- average_87_15/anppes/sta.adf
- average_87_15/anppes/w001001.adf
- average_87_15/anppes/w001001x.adf
- average_87_15/anppes.aux.xml
- average_87_15/anppnr/
- average_87_15/anppnr/dblbnd.adf
- average_87_15/anppnr/hdr.adf
- average_87_15/anppnr/metadata.xml
- average_87_15/anppnr/prj.adf
- average_87_15/anppnr/sta.adf
- average_87_15/anppnr/w001001.adf
- average_87_15/anppnr/w001001x.adf
- average_87_15/anppnr.aux.xml
- average_87_15/anppsc/
- average_87_15/anppsc/dblbnd.adf
- average_87_15/anppsc/hdr.adf
- average_87_15/anppsc/metadata.xml
- average_87_15/anppsc/prj.adf
- average_87_15/anppsc/sta.adf
- average_87_15/anppsc/w001001.adf
- average_87_15/anppsc/w001001x.adf
- average_87_15/anppsc.aux.xml
- average_87_15/anppsf/
- average_87_15/anppsf/dblbnd.adf
- average_87_15/anppsf/hdr.adf
- average_87_15/anppsf/metadata.xml
- average_87_15/anppsf/prj.adf
- average_87_15/anppsf/sta.adf
- average_87_15/anppsf/w001001.adf
- average_87_15/anppsf/w001001x.adf
- average_87_15/anppsf.aux.xml
- average_87_15/info/
- average_87_15/info/arc.dir
- average_87_15/info/arc0000.dat
- average_87_15/info/arc0000.nit
- average_87_15/info/arc0001.dat
- average_87_15/info/arc0001.nit
- average_87_15/info/arc0002.dat
- average_87_15/info/arc0002.nit
- average_87_15/info/arc0003.dat
- average_87_15/info/arc0003.nit
- average_87_15/info/arc0004.dat
- average_87_15/info/arc0004.nit
- average_87_15/info/arc0005.dat
- average_87_15/info/arc0005.nit
- average_87_15/info/arc0006.dat
- average_87_15/info/arc0006.nit
- average_87_15/info/arc0007.dat
- average_87_15/info/arc0007.nit
- average_87_15/info/arc0008.dat
- average_87_15/info/arc0008.nit
- average_87_15/info/arc0009.dat
- average_87_15/info/arc0009.nit
- average_87_15/info/arc0010.dat
- average_87_15/info/arc0010.nit
- average_87_15/info/arc0011.dat
- average_87_15/info/arc0011.nit
- average_87_15/slope/
- average_87_15/slope/dblbnd.adf
- average_87_15/slope/hdr.adf
- average_87_15/slope/metadata.xml
- average_87_15/slope/prj.adf
- average_87_15/slope/sta.adf
- average_87_15/slope/w001001.adf
- average_87_15/slope/w001001x.adf
- average_87_15/slope.aux.xml
- average_87_15/zcl/
- average_87_15/zcl/dblbnd.adf
- average_87_15/zcl/hdr.adf
- average_87_15/zcl/prj.adf
- average_87_15/zcl/sta.adf
- average_87_15/zcl/w001001.adf
- average_87_15/zcl/w001001x.adf
- average_87_15/zcl.aux.xml
