# Supplementary material for: Quantifying the ecological carrying capacity of grasslands in Inner Mongolia
Source: PLoS One. 2023 Nov 22;18(11):e0291381. doi: 10.1371/journal.pone.0291381 (PMC10664909; doi:10.1371/journal.pone.0291381)
Supplement: S1 File — (ZIP) [file pone.0291381.s003.zip › average_87_15/anppes/prj.adf]

Projection    ALBERS
Datum         WGS84
Spheroid      WGS84
Units         METERS
Zunits        NO
Xshift        0.0
Yshift        0.0
Parameters    
  25  0  0.0 /* 1st standard parallel
  47  0  0.0 /* 2nd standard parallel
 105  0  0.0 /* central meridian
   0  0  0.0 /* latitude of projection's origin
0.0 /* false easting (meters)
0.0 /* false northing (meters)
