# Supplementary material for: Quantifying the ecological carrying capacity of grasslands in Inner Mongolia
Source: PLoS One. 2023 Nov 22;18(11):e0291381. doi: 10.1371/journal.pone.0291381 (PMC10664909; doi:10.1371/journal.pone.0291381)
Supplement: S1 File — (ZIP) [file pone.0291381.s003.zip › average_87_15/anppes.aux.xml]

<PAMDataset>
  <SRS>PROJCS["New_Projected_Coordinate_System2",GEOGCS["GCS_WGS_1984",DATUM["D_WGS_1984",SPHEROID["WGS_1984",6378137.0,298.257223563]],PRIMEM["Greenwich",0.0],UNIT["Degree",0.0174532925199433]],PROJECTION["Albers"],PARAMETER["False_Easting",0.0],PARAMETER["False_Northing",0.0],PARAMETER["Central_Meridian",105.0],PARAMETER["Standard_Parallel_1",25.0],PARAMETER["Standard_Parallel_2",47.0],PARAMETER["Latitude_Of_Origin",0.0],UNIT["Meter",1.0]]</SRS>
  <Metadata>
    <MDI key="DataType">Generic</MDI>
  </Metadata>
  <PAMRasterBand band="1">
    <NoDataValue le_hex_equiv="000000E0FFFFEFC7">-3.40282346638529E+038</NoDataValue>
    <Histograms>
      <HistItem>
        <HistMin>37.07503509521484</HistMin>
        <HistMax>402.1304321289063</HistMax>
        <BucketCount>256</BucketCount>
        <IncludeOutOfRange>1</IncludeOutOfRange>
        <Approximate>0</Approximate>
        <HistCounts>7|1|0|1|0|0|0|0|0|0|0|0|0|0|6|0|17|15|16|75|227|650|1459|1667|736|756|1639|872|1731|1834|5186|9418|6579|8861|9239|12376|13816|17174|16477|23201|26263|10674|7545|6178|5868|5410|5427|6528|6333|13788|19477|13703|13505|11939|14457|13598|16075|14587|17091|22847|35387|33447|3897|2674|2039|1734|1453|1360|1182|1156|1159|1066|952|955|885|864|813|840|849|740|779|688|692|684|624|613|575|575|546|507|504|537|493|473|501|488|480|466|452|473|450|403|434|437|401|385|364|332|330|347|355|357|339|308|337|316|337|293|272|287|272|290|286|309|293|256|300|292|326|297|294|316|290|299|272|262|261|244|250|230|219|244|254|268|224|256|225|250|234|230|227|233|242|199|220|210|203|197|213|238|200|215|201|180|215|173|173|179|166|179|188|187|198|195|181|197|197|184|165|187|170|184|166|169|142|142|154|130|127|151|143|119|125|114|130|129|123|111|93|105|102|101|81|91|69|90|73|71|77|69|72|63|66|59|57|55|69|49|55|34|32|34|20|39|30|34|34|38|21|20|21|18|21|14|10|13|17|15|14|13|9|7|5|5|7|8|3|1|0|1|1|3|2|2|2|1</HistCounts>
      </HistItem>
    </Histograms>
    <Metadata>
      <MDI key="SourceBandIndex">0</MDI>
      <MDI key="STATISTICS_COVARIANCES">1315.52926623739</MDI>
      <MDI key="STATISTICS_SKIPFACTORX">1</MDI>
      <MDI key="STATISTICS_SKIPFACTORY">1</MDI>
    </Metadata>
  </PAMRasterBand>
</PAMDataset>
