# Supplementary material for: Quantifying the ecological carrying capacity of grasslands in Inner Mongolia
Source: PLoS One. 2023 Nov 22;18(11):e0291381. doi: 10.1371/journal.pone.0291381 (PMC10664909; doi:10.1371/journal.pone.0291381)
Supplement: S1 File — (ZIP) [file pone.0291381.s003.zip › average_87_15/anppnr/metadata.xml]

<?xml version="1.0" encoding="UTF-8"?>
<metadata xml:lang="zh"><Esri><CreaDate>20210619</CreaDate><CreaTime>21295500</CreaTime><ArcGISFormat>1.0</ArcGISFormat><SyncOnce>TRUE</SyncOnce><DataProperties><lineage><Process ToolSource="c:\program files (x86)\arcgis\desktop10.3\ArcToolbox\Toolboxes\Spatial Analyst Tools.tbx\RasterCalculator" Date="20210619" Time="212955">RasterCalculator Con("zcl" &lt; 5,"anppnr") C:\Users\captain宋\Desktop\汇总\average\anppnr</Process></lineage></DataProperties></Esri></metadata>
