# Supplementary material for: Quantifying the ecological carrying capacity of grasslands in Inner Mongolia
Source: PLoS One. 2023 Nov 22;18(11):e0291381. doi: 10.1371/journal.pone.0291381 (PMC10664909; doi:10.1371/journal.pone.0291381)
Supplement: S1 File — (ZIP) [file pone.0291381.s003.zip › average_87_15/anppsc.aux.xml]

<PAMDataset>
  <SRS>PROJCS["New_Projected_Coordinate_System2",GEOGCS["GCS_WGS_1984",DATUM["D_WGS_1984",SPHEROID["WGS_1984",6378137.0,298.257223563]],PRIMEM["Greenwich",0.0],UNIT["Degree",0.0174532925199433]],PROJECTION["Albers"],PARAMETER["False_Easting",0.0],PARAMETER["False_Northing",0.0],PARAMETER["Central_Meridian",105.0],PARAMETER["Standard_Parallel_1",25.0],PARAMETER["Standard_Parallel_2",47.0],PARAMETER["Latitude_Of_Origin",0.0],UNIT["Meter",1.0]]</SRS>
  <Metadata>
    <MDI key="DataType">Generic</MDI>
  </Metadata>
  <PAMRasterBand band="1">
    <NoDataValue le_hex_equiv="000000E0FFFFEFC7">-3.40282346638529E+038</NoDataValue>
    <Histograms>
      <HistItem>
        <HistMin>36.5921745300293</HistMin>
        <HistMax>402.1304321289063</HistMax>
        <BucketCount>256</BucketCount>
        <IncludeOutOfRange>1</IncludeOutOfRange>
        <Approximate>0</Approximate>
        <HistCounts>326176|14318|10561|7796|5858|5041|4678|4269|4076|3877|3660|3578|3246|3167|3091|3012|2861|2808|2609|2490|2509|2278|2208|2119|2016|1963|1803|1728|1729|1691|1599|1540|1407|1364|1330|1247|1179|1150|1166|1092|1086|1087|1047|1014|1003|986|926|875|886|870|794|775|775|753|773|694|760|726|648|641|653|654|623|594|642|618|602|602|626|655|608|641|567|623|598|640|568|570|556|516|509|530|539|503|493|487|453|431|476|435|478|469|417|458|441|453|439|458|418|427|400|396|401|416|358|355|338|325|296|379|346|312|328|334|310|304|317|303|247|277|282|291|273|312|287|246|295|294|307|294|304|313|290|281|272|270|263|236|250|221|226|251|242|273|215|270|232|232|248|226|220|244|243|198|211|226|200|201|209|232|215|216|194|188|212|181|172|177|176|176|189|178|203|201|188|192|201|186|166|189|162|194|166|164|146|147|146|141|121|155|145|119|124|116|135|125|129|114|89|110|96|105|88|93|71|91|73|74|68|74|74|62|70|58|52|62|65|52|56|35|33|34|20|37|28|36|32|39|24|20|20|19|21|14|10|12|18|15|14|12|9|8|5|5|7|7|4|1|0|1|1|3|2|2|2|1</HistCounts>
      </HistItem>
    </Histograms>
    <Metadata>
      <MDI key="SourceBandIndex">0</MDI>
      <MDI key="STATISTICS_COVARIANCES">2663.470134284294</MDI>
      <MDI key="STATISTICS_SKIPFACTORX">1</MDI>
      <MDI key="STATISTICS_SKIPFACTORY">1</MDI>
    </Metadata>
  </PAMRasterBand>
</PAMDataset>
