# Supplementary material for: Quantifying the ecological carrying capacity of grasslands in Inner Mongolia
Source: PLoS One. 2023 Nov 22;18(11):e0291381. doi: 10.1371/journal.pone.0291381 (PMC10664909; doi:10.1371/journal.pone.0291381)
Supplement: S1 File — (ZIP) [file pone.0291381.s003.zip › average_87_15/anppsf.aux.xml]

<PAMDataset>
  <SRS>PROJCS["New_Projected_Coordinate_System2",GEOGCS["GCS_WGS_1984",DATUM["D_WGS_1984",SPHEROID["WGS_1984",6378137.0,298.257223563]],PRIMEM["Greenwich",0.0],UNIT["Degree",0.0174532925199433]],PROJECTION["Albers"],PARAMETER["False_Easting",0.0],PARAMETER["False_Northing",0.0],PARAMETER["Central_Meridian",105.0],PARAMETER["Standard_Parallel_1",25.0],PARAMETER["Standard_Parallel_2",47.0],PARAMETER["Latitude_Of_Origin",0.0],UNIT["Meter",1.0]]</SRS>
  <Metadata>
    <MDI key="DataType">Generic</MDI>
  </Metadata>
  <PAMRasterBand band="1">
    <NoDataValue le_hex_equiv="000000E0FFFFEFC7">-3.40282346638529E+038</NoDataValue>
    <Histograms>
      <HistItem>
        <HistMin>36.5921745300293</HistMin>
        <HistMax>134.8590545654297</HistMax>
        <BucketCount>256</BucketCount>
        <IncludeOutOfRange>1</IncludeOutOfRange>
        <Approximate>0</Approximate>
        <HistCounts>1020|1991|1512|947|605|415|373|251|249|215|273|291|260|472|270|277|482|399|486|659|744|880|962|1345|779|984|871|1374|905|995|766|950|1158|918|987|770|1088|1241|1307|1833|1485|1512|1647|1315|1550|1978|2074|1913|2142|1817|2340|3430|3103|2996|2459|2708|3193|3665|3627|4256|4930|4543|3908|4231|5013|4783|4140|3417|3793|3833|3714|3804|4662|3622|3875|3698|4226|4031|3225|4205|4847|4997|5177|4704|4152|3910|3465|2791|2396|2143|2123|2780|3963|3307|3410|3746|3881|4285|4643|4801|3922|3608|3324|3190|2656|4184|4202|3489|4089|4495|3942|2826|2619|3195|3855|3052|3255|4373|3396|3533|4532|4487|5378|4431|4186|5623|3801|4058|3754|4061|4062|4490|3616|3539|2966|2401|2690|3609|3133|3631|3770|3829|4496|4487|4491|4616|4172|5008|4107|4618|3091|2963|2979|2800|1363|925|1568|1295|1362|1129|909|1070|915|1126|1060|961|1056|1387|783|944|783|1190|1405|1278|1444|1373|1305|1426|1530|975|883|1287|1544|1474|1125|2197|1811|976|1264|1000|1089|535|1716|1134|1088|1716|1118|1039|962|702|563|597|496|478|437|558|660|652|590|432|774|744|593|479|418|489|661|602|369|388|226|169|152|61|19|12|52|121|91|166|67|44|80|65|52|50|14|16|22|59|26|60|55|108|46|33|37|13|8|19|45|50|11|17|24|1</HistCounts>
      </HistItem>
    </Histograms>
    <Metadata>
      <MDI key="SourceBandIndex">0</MDI>
      <MDI key="STATISTICS_COVARIANCES">316.5553584243256</MDI>
      <MDI key="STATISTICS_SKIPFACTORX">1</MDI>
      <MDI key="STATISTICS_SKIPFACTORY">1</MDI>
    </Metadata>
  </PAMRasterBand>
</PAMDataset>
