# Supplementary material for: Quantifying the ecological carrying capacity of grasslands in Inner Mongolia
Source: PLoS One. 2023 Nov 22;18(11):e0291381. doi: 10.1371/journal.pone.0291381 (PMC10664909; doi:10.1371/journal.pone.0291381)
Supplement: S1 File — (ZIP) [file pone.0291381.s003.zip › average_87_15/info/arc0002.dat]

../anppsf/dblbnd.adf                                                            
