# Supplementary material for: Quantifying the ecological carrying capacity of grasslands in Inner Mongolia
Source: PLoS One. 2023 Nov 22;18(11):e0291381. doi: 10.1371/journal.pone.0291381 (PMC10664909; doi:10.1371/journal.pone.0291381)
Supplement: S1 File — (ZIP) [file pone.0291381.s003.zip › average_87_15/slope.aux.xml]

<PAMDataset>
  <SRS>PROJCS["New_Projected_Coordinate_System2",GEOGCS["GCS_WGS_1984",DATUM["D_WGS_1984",SPHEROID["WGS_1984",6378137.0,298.257223563]],PRIMEM["Greenwich",0.0],UNIT["Degree",0.0174532925199433]],PROJECTION["Albers"],PARAMETER["False_Easting",0.0],PARAMETER["False_Northing",0.0],PARAMETER["Central_Meridian",105.0],PARAMETER["Standard_Parallel_1",25.0],PARAMETER["Standard_Parallel_2",47.0],PARAMETER["Latitude_Of_Origin",0.0],UNIT["Meter",1.0]]</SRS>
  <PAMRasterBand band="1">
    <NoDataValue le_hex_equiv="000000E0FFFFEFC7">-3.40282346638529E+038</NoDataValue>
    <Histograms>
      <HistItem>
        <HistMin>-0.09998302906751633</HistMin>
        <HistMax>0.1153396591544151</HistMax>
        <BucketCount>256</BucketCount>
        <IncludeOutOfRange>1</IncludeOutOfRange>
        <Approximate>0</Approximate>
        <HistCounts>1|0|0|0|0|0|3|0|1|2|0|3|1|0|1|1|4|1|4|2|0|1|2|2|1|3|2|2|5|4|2|3|4|2|1|2|2|4|5|1|5|2|2|3|2|1|4|1|3|0|2|1|4|5|5|11|6|9|2|5|3|9|14|13|12|18|6|21|10|15|11|12|17|18|20|15|27|26|18|30|33|28|46|103|81|82|69|123|209|198|119|242|180|420|449|724|1040|1067|1406|1755|2144|2049|2400|3397|3154|4731|5447|6238|5772|7177|9010|9028|10934|10551|15341|16301|23272|43098|60220|49147|40177|25707|18851|14337|11523|9558|8288|6969|6902|6247|5797|5992|6586|5534|4473|3428|3291|3095|2906|2900|2867|2618|2436|2075|2198|2175|1969|1452|1158|916|749|540|369|421|246|197|164|135|150|137|131|108|158|125|102|75|71|49|91|66|63|23|38|35|29|24|26|37|37|21|23|20|17|15|10|18|16|22|14|13|13|15|15|11|16|12|14|18|13|6|13|9|14|12|13|10|5|9|5|3|6|8|9|3|3|4|4|1|2|3|3|5|2|5|2|3|4|1|1|2|3|2|0|2|3|2|2|0|0|1|1|0|0|1|0|1|0|2|0|1|0|2|1|0|1|0</HistCounts>
      </HistItem>
    </Histograms>
    <Metadata>
      <MDI key="STATISTICS_COVARIANCES">7.23225219946486e-005</MDI>
      <MDI key="STATISTICS_SKIPFACTORX">1</MDI>
      <MDI key="STATISTICS_SKIPFACTORY">1</MDI>
    </Metadata>
  </PAMRasterBand>
</PAMDataset>
