# Supplementary material for: Quantifying the ecological carrying capacity of grasslands in Inner Mongolia
Source: PLoS One. 2023 Nov 22;18(11):e0291381. doi: 10.1371/journal.pone.0291381 (PMC10664909; doi:10.1371/journal.pone.0291381)
Supplement: S1 File — (ZIP) [file pone.0291381.s003.zip › average_87_15/zcl.aux.xml]

<PAMDataset>
  <SRS>PROJCS["New_Projected_Coordinate_System2",GEOGCS["GCS_WGS_1984",DATUM["D_WGS_1984",SPHEROID["WGS_1984",6378137.0,298.257223563]],PRIMEM["Greenwich",0.0],UNIT["Degree",0.0174532925199433]],PROJECTION["Albers"],PARAMETER["False_Easting",0.0],PARAMETER["False_Northing",0.0],PARAMETER["Central_Meridian",105.0],PARAMETER["Standard_Parallel_1",25.0],PARAMETER["Standard_Parallel_2",47.0],PARAMETER["Latitude_Of_Origin",0.0],UNIT["Meter",1.0]]</SRS>
  <Metadata>
    <MDI key="DataType">Generic</MDI>
  </Metadata>
  <PAMRasterBand band="1">
    <NoDataValue le_hex_equiv="000000E0FFFFEFC7">-3.40282346638529E+038</NoDataValue>
    <Histograms>
      <HistItem>
        <HistMin>-4.350061416625977</HistMin>
        <HistMax>2.219584465026856</HistMax>
        <BucketCount>256</BucketCount>
        <IncludeOutOfRange>1</IncludeOutOfRange>
        <Approximate>0</Approximate>
        <HistCounts>1|0|0|0|1|0|0|0|0|0|1|0|0|0|0|0|0|0|1|0|0|1|1|0|1|2|0|3|1|1|2|3|2|1|2|5|4|5|3|2|9|1|7|5|2|6|7|4|4|11|8|8|12|7|6|6|10|14|5|8|12|17|6|10|19|8|10|10|18|12|20|22|30|27|22|17|20|29|23|31|38|30|33|42|36|50|48|48|44|58|82|54|54|49|58|72|71|74|83|92|94|96|108|101|98|104|116|98|115|120|124|107|134|152|144|155|184|182|157|178|157|195|191|191|187|221|236|199|255|249|239|191|260|221|247|249|244|210|224|248|251|278|336|346|393|441|350|403|422|380|373|416|372|376|395|433|433|387|589|447|427|537|574|528|649|584|481|650|648|529|596|687|656|594|668|639|597|559|617|676|608|790|691|853|815|737|782|904|955|981|1017|1026|1353|1301|1466|1558|1948|2232|2491|2834|2669|2481|3131|3653|4142|4297|4347|4411|5634|6338|5767|5540|6499|5801|5286|5275|6210|5623|6966|8598|9893|9183|9746|11122|15341|7996|6847|7573|10483|11072|10759|11667|13346|10239|6889|4584|5110|4915|3653|4477|4690|5565|4714|11328|6211|6634|8054|9649|9931|12330|14023|13534|18054|28073|31583|7</HistCounts>
      </HistItem>
    </Histograms>
    <Metadata>
      <MDI key="SourceBandIndex">0</MDI>
      <MDI key="STATISTICS_COVARIANCES">0.4622867472327483</MDI>
      <MDI key="STATISTICS_SKIPFACTORX">1</MDI>
      <MDI key="STATISTICS_SKIPFACTORY">1</MDI>
    </Metadata>
  </PAMRasterBand>
</PAMDataset>
